# Supplementary material for: Delving deeper: Relating the behaviour of a metabolic system to the properties of its components using symbolic metabolic control analysis
Source: PLoS One. 2018 Nov 28;13(11):e0207983. doi: 10.1371/journal.pone.0207983 (PMC6261606; doi:10.1371/journal.pone.0207983)
Supplement: S1 Data Files — (ZIP) [file pone.0207983.s001.zip]

Archive with 8 entries (8 files):
- additional_functions.py
- example_notebook.ipynb
- graph_layout.dict
- hoefnagel_ratio.psc
- hoefnagel_ratio.reqn
- hoefnagel_ratio_FRN.psc
- instructions.pdf
- symca_data.pkl
