# Supplementary material for: Delving deeper: Relating the behaviour of a metabolic system to the properties of its components using symbolic metabolic control analysis
Source: PLoS One. 2018 Nov 28;13(11):e0207983. doi: 10.1371/journal.pone.0207983 (PMC6261606; doi:10.1371/journal.pone.0207983)
Supplement: S1 Data Files — (ZIP) [file pone.0207983.s001.zip › example_notebook.ipynb]

# %% [markdown]
# Delving deeper: Example symbolic control analysis

## Contents:

1. [Introduction](#1.-Introduction)
2. [Instructions](#2.-Instructions)
3. [Load Model and Data](#3.-Load-model-and-data)
4. [Basic SymCA usage](#4.-Basic-SymCA-usage)
5. [Identification of dominant control patterns of $C^{J_6}_{v_3}$](#5.-Identification-of-dominant-control-patterns-of-$C^{J_6}_{v_3}$)
6. [Simple analysis of control pattern components](#6.-Simple-analysis-of-control-pattern-components)
7. [Following the chains of effects](#7.-Following-the-chains-of-effects)

## 1. Introduction

In this notebook, we recreate some of the figures and analyses found in the research article "Delving deeper: Relating the behaviour of a metabolic system to the properties of its components using symbolic
metabolic control analysis" in order to provide an example of how to perform the analysis found in this paper. **Note that fluxes, species, control coefficients, elasticity coefficients, and response coefficients are labelled slightly differently in this notebook compared to the main text.**

## 2. Instructions

For this notebook to run correctly the files `hoefnagel_ratio_FRN.psc`, `hoefnagel_ratio.reqn`, `graph_layout.dict`, `additional_functions`, and `symca_data.pkl` must reside in the same directory as this notebook file. Additional data files will be created by this notebook within the working directory to speed up future executions of the contained analysis code. 

Cells can be run using the command under the `Cell` menu above or by pressing `Shift + Enter` while a desired cell is selected.

A running kernel is indicated by `In [*]:` left of the executed cell and a filled circle next to `Python 2` in the top right-hand corner. Wait for the computation to complete (the asterisk will disappear and the circle will change to an open circle).

Comments are included to explain most of the included code, however for a more detailed walkthrough of the functionality `PySCeSToolbox` see the [documentation](http://pyscestoolbox.readthedocs.io).

**We recommend running each cell individually, in order, to follow along with the simple analyses.**

# %% [code]
# sets up environment and loads required packages

%matplotlib inline

import os
cwd = os.getcwd()

from additional_functions import *
import pysces
import psctb
import numpy as np
import matplotlib
import matplotlib.pyplot as plt

plt.style.use('ggplot')

# %% [markdown]
## 3. Load model and data

The code below loads the pyruvate branch model variant in which the ration of $\phi_N$ has been fixed to turn it into a parameter of the system.

# %% [code]
# Instantiate model object and load model file

mod = pysces.model(os.path.join(cwd,'hoefnagel_ratio_FRN.psc'))

mod.doState()
R_N_ss = mod.R_N

# %% [markdown]
After instantiating a `Symca` object using the instantiated model `mod` the following code will try to load previously generated control pattern data from the current directory. Upon failure, control patterns will be generated from scratch. New data can be generated intentionally by uncommenting the indicated line (removing the preceding # symbol), but this requires Maxima to be installed and is moderately computationally intensive - this process takes upwards of 30 minutes on a 7th generation Intel core i7 mobile processor and can take a significant amount of time on slower processors. Note that generating new data may result in different labels being assigned to the control pattern expressions and is therefore not recommended. 

# %% [code]
# instantiate symca object

sc = psctb.Symca(mod,
                 internal_fixed=True) # this argument is required due to phi_N being fixed

# load or generate symca data

try:
# uncomment next line to generate new data
#     raise Exception
    sc.load_session(os.path.join(cwd,'symca_data.pkl'))
except:
    sc.do_symca()
    sc.save_session(os.path.join(cwd,'symca_data.pkl'))
    

# %% [markdown]
## 4. Basic SymCA usage

We are interested in the control coefficient $C^{J_6}_{v_3}$. We can display it's expression together with its value simply by calling ``sc.cc_results_1.ccJv_6_v_3``. Due to the massive size of this particular control coefficient expression, we will not perform this operation. We will rather simply display its value:

(Note all control coefficients are stored in the dictionary-like structures ``sc.cc_results``, ``sc.cc_results_1`` and ``sc.cc_results_1``. In ``sc.cc_results_n`` the ``n`` signifies the number of separate subsystems produced by fixing an internal metabolite (in this case $\phi_N$) and ``sc.cc_results`` contains the control coefficient expressions prior to further processing for splitting into subsystems. If no internal metabolites were fixed only ``sc.cc_results`` would be present. In our case ``sc.cc_results_1`` happens to be the storage structure in which $C^{J_6}_{v_3}$ resides.) 

# %% [code]
# assign the control coefficient object to
# a simpler variable name. 

cc = sc.cc_results_1.ccJv_6_v_3

# show control coeffient value
cc.value

# %% [markdown]
Below are examples of the control pattern expressions of $C^{J_6}_{v_3}$ together with their values at the steady state:

# %% [code]
cc.CP001

# %% [code]
cc.CP002

# %% [markdown]
## 5. Identification of dominant control patterns of $C^{J_6}_{v_3}$

To determine which control coefficients are most important we first a parameter scan of $\phi_N$, calculating the percentage contribution of each individual control pattern towards $C^{J_6}_{v_3}$ at each point (using the methodology described in the main text).

# %% [code]
# Try to load previously saved parameter scan
try:
    per_scan = psctb.utils.plotting.load_data2d(os.path.join(cwd,'ccJ_v_6_v_3_perscan.gzip'), # path to saved data
                                                mod=mod, # model that was used to produce data
                                                ltxe=sc._ltxe) # (internal option that increases efficiency)
# If no file exists, generate new parameter scan
except:
    per_scan = cc.do_par_scan(parameter='R_N', # the parameter to vary
                              scan_range=np.logspace(np.log10(mod.R_N/100), # lower limit of parameter scan
                                                     np.log10(mod.R_N*100), # upper limit of parameter scan
                                                     2000),                 # number of points to generate
                              scan_type='percentage', # parameter scan type 
                              par_scan=True) # perform parallel scanning - utilizes all CPU cores (set to False
                                             # in case of issues)
    psctb.utils.plotting.save_data2d(per_scan,os.path.join(cwd,'ccJ_v_6_v_3_perscan.gzip')) # path to save data to

# %% [markdown]
In a procedure not reproduced here, cut-off values of 7% and 5% were determined to produce the 11 most important control patterns. The following code selects these patterns:

# %% [code]
includes_dict = get_includes_dict(per_scan,7)
includes_dict = temporal_cutoff(includes_dict,5)
important_cps = get_important_cps(includes_dict)

# %% [markdown]
The following are the most important control patterns for $C^{J_6}_{v_3}$:


**Note**: The labels for the control patterns are meaningless in so far as they are assigned arbitrarily to the control patterns, and that changes to the model file, the ``SymCA`` code that generates them can result in different labels for the same 11 important control patterns. What is important is that 11 control patterns selected as most important will always have the same expressions, regardless of their labels. Thus even if the following pattern labels do not match those shown in the main text, their expressions will match those of the main text. If the supplied `symca_data.pkl` file is loaded rather than generating new data, the patterns *will* have the same labels as the main text.

# %% [code]
sorted(important_cps)

# %% [markdown]
Fig. 3B of the main text is reproduced below using standard matplotlib code:

# %% [code]
size_factor = 5

fig, ax = plt.subplots(1,1,figsize=(1.61803398875*size_factor,1*size_factor))


important_cp_indices = []
for important_cp in important_cps:
    important_cp_index = per_scan.scan_results.scan_out.index(important_cp)
    important_cp_indices.append(important_cp_index)
    ax.plot(per_scan.scan_results.scan_range,
            per_scan.scan_results.scan_results[:,important_cp_index],\
            label=important_cp)


ax.plot(per_scan.scan_results.scan_range,
        per_scan.scan_results.scan_results[:,important_cp_indices].sum(axis=1),
        label='Total',
        ls=':',
        color='black')  

ax.set_xlabel('$\phi_N$')
ax.set_ylabel('% Contribution towards $C^{J_6}_{v_3}$')
ax.set_xlim([per_scan.scan_results.scan_range[0],
             per_scan.scan_results.scan_range[-1]])
ax.semilogx()
ax.legend(loc=1)

# %% [markdown]
To reproduce Fig. 3A we need to perform an addition parameter scan that determines the values of the control patterns of $C^{J_6}_{v_3}$ against $\phi_N$. The code below is very similar to the previous parameter scan with the only significant change being that the `scan_type` argument has been set to `'value'` here:

# %% [code]
# Try to load previously saved parameter scan
try:
    val_scan = psctb.utils.plotting.load_data2d(os.path.join(cwd,'ccJ_v_6_v_3_valscan.gzip'), # path to saved data
                       mod=mod,
                       ltxe=sc._ltxe)
# If no file exists, generate new parameter scan
except:   
    val_scan = cc.do_par_scan(parameter='R_N', # the parameter to vary
                              scan_range=np.logspace(np.log10(mod.R_N/100), # lower limit of parameter scan                                     
                                                     np.log10(mod.R_N*100), # upper limit of parameter scan
                                                     2000), # number of points to generate
                              scan_type='value', # parameter scan type
                              par_scan=True) # perform parallel scanning - utilizes all CPU cores (set to False
                                             # in case of issues)
    psctb.utils.plotting.save_data2d(val_scan,os.path.join(cwd,'ccJ_v_6_v_3_valscan.gzip'))

# %% [markdown]
We once more use standard matplotlib code to generate Fig. 3A:

# %% [code]
size_factor = 5

fig, ax = plt.subplots(1,1,figsize=(1.61803398875*size_factor,1*size_factor))

important_cp_indices = []
for important_cp in important_cps:
    important_cp_index = val_scan.scan_results.scan_out.index(important_cp)
    important_cp_indices.append(important_cp_index)
    ax.plot(val_scan.scan_results.scan_range,
            val_scan.scan_results.scan_results[:,important_cp_index],
            label=important_cp)

cc_index =  val_scan.scan_results.scan_out.index('ccJv_6_v_3')
ax.plot(val_scan.scan_results.scan_range,
        val_scan.scan_results.scan_results[:,cc_index],
        label='$C^{J_6}_{v_3}$',
        ls='--',
        color='black')
    
ax.plot(val_scan.scan_results.scan_range,
        val_scan.scan_results.scan_results[:,important_cp_indices].sum(axis=1),
        label='Total',
        ls=':',
        color='black')  

ax.set_xlabel('$\phi_N$')
ax.set_ylabel('Control coefficient/pattern')
ax.set_xlim([val_scan.scan_results.scan_range[0],
             val_scan.scan_results.scan_range[-1]])
ax.set_ylim([-1,
             1])
ax.semilogx()
ax.legend(loc=4)

# %% [markdown]
## 6. Simple analysis of control pattern components

Using CP001 as an example, we demonstrate how to dissect the control patterns into their constituent backbone and multiplier components. Below is the control pattern numerator expression for CP001:

# %% [code]
cc.CP001

# %% [markdown]
The `ModelGraph` object below highlights the physical components of the system represented by the elasticity coefficients above. This figure recreates some components of Fig. 7 of the main text, however rotated clockwise in relation to that depiction of the pathway, i.e., the top part of Fig 7. appears on the right-hand side of this figure and the bottom part on the left-hand side.

# %% [code]
mg1 = psctb.ModelGraph(mod,pos_dic=os.path.join(cwd,'graph_layout.dict'))
mg1.height = 800
mg1.highlight_cp(cc.control_patterns['CP001'])

# %% [markdown]
Unfortunately, `SymCA` does not have the ability to automatically identify backbone and multiplier components of the control patterns and thus they have to be identified manually through inspection of the control patterns. Finding the backbone of a particular control pattern involves tracing an unbroken chain of local effects stretches from one end of the pathway to another and that passes through the reaction being perturbed in the context of the control coefficient (i.e. reaction 3 in the case of $C^{J_6}_{v_3}$). In the case of CP001 it is clear that the only continuous chain of effects that adheres to these requirements is the one that passes from reaction 1 through reaction 3 towards reaction 7. All flux and elasticity components of the control pattern that are found in this chain thus constitutes its backbone (backbone A), i.e., $J_1J_3\varepsilon_{Pyr}^{v_1}\varepsilon_{\phi_C}^{v_6}\varepsilon_{Acal}^{v_7}$. The multiplier patterns can now be found by identifying the highlighted components that appear in separate branches of the pathway - these highlighted components do not have to form unbroken chains to constitute a multiplier. Thus in the case of CP001, the T multiplier (T1) is expressed by $J_8J_{10}\varepsilon_{Aclac}^{v_8}\varepsilon_{Acet}^{v_{10}}$ and the B multiplier (B3) by $J_{12}\varepsilon_{Acp}^{v_5}\varepsilon_{\phi_A}^{v_{12}}$.

Once all the possible backbones for a particular control pattern have been identified, the multiplier patterns can be determined programatically.

# %% [markdown]
## 7. Following the chains of effects

In order to study how the components of a particular control pattern or its subpatterns are affected by changing $\phi_N$ we can perform a parameter scan using functionality built into `PySCeS`. Below we recreate Fig. 6A from the main text:

# %% [code]
# define the system components to keep track of as during the paremeter scan
scan_out = ['R_N','ecv_11_Acetoin','ecv_10_Acetoin','J_v_10','J_v_11','J_v_9','ecv_9_Acetolactate']
try:
    # attempt to load previously saved parameter scan
    scan_result = np.load(os.path.join(cwd,'component_scan.npy'))
except:
    # instantiate parallel scanner object using the model `mod`
    scanner = pysces.ParScanner(mod)
    scanner.addScanParameter('R_N',R_N_ss/100,R_N_ss*100,2000,log=True) # add scan parameter
    scanner.addUserOutput(*scan_out) # add the previously defined list of system components as used outputs
    scanner.Run() # perform the parameter scan
    scan_result = scanner.UserOutputResults # assign the results to the variable `scan_results`
    np.save(os.path.join(cwd,'component_scan.npy'),scan_result) # save the parameter scan (np array) for later use

# %% [markdown]
Using standard matplotlib code we reproduce Fig. 6A:

# %% [code]
size_factor = 5

fig, ax = plt.subplots(1,1,figsize=(1.61803398875*size_factor,1*size_factor))

mult_line = scan_result[:,-1] * scan_result[:,-2]

line_and_label = {'ecv_11_Acetoin':'$\\varepsilon^{{v_{11}}}_{Acet}$',
                   'ecv_10_Acetoin':'$\\varepsilon^{{v_{10}}}_{Acet}$',
                   'J_v_10':'$J_{10}$',
                   'J_v_11':'$J_{11}$',
                   'mult':'$J_{9}\\varepsilon^{{v_{9}}}_{Aclac}$'}

for i, line in enumerate(scan_out[1:-2]):
    ax.plot(scan_result[:,0],
            np.abs(scan_result[:,i+1]),
            label=line_and_label[line])

ax.plot(scan_result[:,0],np.abs(mult_line),label=line_and_label['mult'],ls='--')

ax.set_xlabel('$\phi_N$')
ax.set_ylabel('Elasticity Coefficient\n/Rate [mmol (l internal vol.min)$^-1$]')
ax.set_xlim([scan_result[1,0],
             scan_result[-1,0]])
ax.set_ylim([1e-4,1e3])
ax.loglog()
ax.legend(loc=1)


# %% [markdown]
To recreate the parameter scan of the mass action and binding components of $\varepsilon^{v_{11}}_{Acet}$ found in Fig. 6B, we instantiate a `ThermoKin` object. While `ThermoKin` can automatically separate rate equations into their binding and mass action components automatically for most systems, in the case of the model used here, the modifications made to allow for parameter scans of the ratio of NADH to NAD$^+$ prevents this (or rather produces splits that are less useful for our purposes). A file `hoefnagel_ratio.reqn` which contains predefined split reactions for the system in question is therefore supplied. 

# %% [code]
tk = psctb.ThermoKin(mod,os.path.join(cwd,'hoefnagel_ratio.reqn'))

# %% [markdown]
The `ThermoKin` parameter scan uses code very much like that of the code used to generate the control pattern percentage and value scans:

# %% [code]
# Try to load previously saved parameter scan
try:
    tk_scan =  psctb.utils.plotting.load_data2d(os.path.join(cwd,'ecv11_R_N_scan.gzip'), # path to saved data
                       mod=mod,
                       ltxe=tk._ltxe)
# If no file exists, generate new parameter scan
except:    
    tk_scan = tk.J_v_11.do_par_scan(parameter='R_N', # the parameter to vary
                                    scan_range=np.logspace(np.log10(mod.R_N/100), # lower limit of parameter scan 
                                                           np.log10(mod.R_N*100), # upper limit of parameter scan                                       
                                                           2000), # number of points to generate
                                    scan_type='elasticity', # parameter scan type
                                    par_scan=True) # perform parallel scanning - utilizes all CPU cores (set to False
                                                  # in case of issues
    psctb.utils.plotting.save_data2d(tk_scan,os.path.join(cwd,'ecv11_R_N_scan.gzip'))

# %% [markdown]
Plot using matlplotlib code:

# %% [code]
size_factor = 5

fig, ax = plt.subplots(1,1,figsize=(1.61803398875*size_factor,1*size_factor))

ec_and_label = {'ecv_11_Acetoin':'$\\varepsilon^{{v_{11}}}_{Acet}$',
                'pecv_11_Acetoin_ma':'$\\varepsilon^{{v_{11}}^{ma}}_{Acet}$',
                'pecv_11_Acetoin_bind':'$\\varepsilon^{{v_{11}}^{\Theta}}_{Acet}$'}

for ec,label in ec_and_label.iteritems():
    ec_index = tk_scan.scan_results.scan_out.index(ec)
    ax.plot(tk_scan.scan_results.scan_range,
            tk_scan.scan_results.scan_results[:,ec_index],
            label=label)


ax.set_xlabel('$\phi_N$')
ax.set_ylabel('Elasticity Coefficient')
ax.set_xlim([per_scan.scan_results.scan_range[0],
             per_scan.scan_results.scan_range[-1]])
ax.set_ylim([-2,5])
ax.semilogx()
ax.legend(loc=1)

# %% [code]
