# Supplementary material for: Delving deeper: Relating the behaviour of a metabolic system to the properties of its components using symbolic metabolic control analysis
Source: PLoS One. 2018 Nov 28;13(11):e0207983. doi: 10.1371/journal.pone.0207983 (PMC6261606; doi:10.1371/journal.pone.0207983)
Supplement: S1 Data Files — (ZIP) [file pone.0207983.s001.zip › graph_layout.dict]

{"Glucose": [491.4162646289915, 49.500157005153596], "v_3": [359.21477551572025, 279.77857812307775], "Pyruvate": [394.368459276855, 214.58342740917578], "Ethanol": [217.33509964030236, 700.838725911919], "Acetaldehyde": [230.0749185970053, 527.6940998625942], "v_4": [125.05562850181013, 311.9124987171963], "v_5": [121.67241415102035, 188.51334399497136], "v_6": [227.73439897596836, 448.304724608548], "v_7": [224.89045573119074, 605.5677666817792], "v_1": [505.8402197062969, 119.06169536616653], "v_2": [445.25665018428117, 266.2448969283141], "Butanediol": [590.7165908915922, 505.10574716702104], "v_8": [563.3844841634855, 226.51358717726544], "v_9": [643.8842017166317, 273.61036061448976], "Phosphate": [220.48018199112266, 309.8668010896072], "Lactate": [545.6379846027121, 271.33902401663363], "v_14": [754.5587632218376, 269.5078258989379], "v_12": [229.73642355576158, 202.0617875480093], "v_13": [508.29543042276055, 575.0620368272066], "v_10": [811.7115319175646, 430.97430852567777], "O_2": [426.9286636048928, 501.2624090691097], "v_11": [594.3097096513957, 426.9579045344144], "Acetate": [120.08235789556056, 82.39263559924439], "Acetoin": [701.0690302299336, 319.5892112213187], "Acetolactate": [703.114758499898, 233.72176648909226], "Acetyl_Phosphate": [122.73046526126564, 241.90780337667093], "R_N": [498.48708045016974, 325.7990794563666], "R_A": [155.4113051602617, 121.85528160026297], "R_C": [226.48546308651567, 356.1229996890761], "ACETOUT": [754.1536425920203, 486.20158580178395]}
