# Supplementary material for: Delving deeper: Relating the behaviour of a metabolic system to the properties of its components using symbolic metabolic control analysis
Source: PLoS One. 2018 Nov 28;13(11):e0207983. doi: 10.1371/journal.pone.0207983 (PMC6261606; doi:10.1371/journal.pone.0207983)
Supplement: S1 Data Files — (ZIP) [file pone.0207983.s001.zip › hoefnagel_ratio.reqn]

!T{v_1}{cap} (Vmax1/(Km1GLC*Km1NAD*Km1ADP))
!T{v_1}{ma} (Glucose*(SN/(R_N+1))*(SA/(R_A+1)))
!T{v_1}{bind} 1/((1+Glucose/Km1GLC+Pyruvate/Km1PYR)*(1+(SN/(R_N+1))/Km1NAD+((R_N*SN)/(R_N+1))/Km1NADH)*(1+(SA/(R_A+1))/Km1ADP+((R_A*SA)/(R_A+1))/Km1ATP))
!G{v_1}{gamma_keq} 0

!T{v_2}{cap} Vmax2/(Km2PYR*Km2NADH)
!T{v_2}{ma} ((R_N*SN)/(R_N+1))*Pyruvate*(1-((Lactate*(SN/(R_N+1)))/(Pyruvate*((R_N*SN)/(R_N+1))*Keq2)))
!T{v_2}{bind} 1/((1+(Pyruvate/Km2PYR)+(Lactate/Km2LAC))*(1+(((R_N*SN)/(R_N+1))/Km2NADH)+((SN/(R_N+1))/Km2NAD)))
!G{v_2}{gamma_keq} Lactate*(SN/(R_N+1))/(Keq2*((R_N*SN)/(R_N+1))*Pyruvate)

!T{v_3}{cap} Vmax3/(Km3PYR*Km3NAD*Km3COA)
!T{v_3}{ma} Pyruvate*(SN/(R_N+1))*(SC/(R_C+1))
!T{v_3}{bind} 1/((1+(Pyruvate/Km3PYR))*(1+((SN/(R_N+1))/Km3NAD)+(((R_N*SN)/(R_N+1))/Km3NADH))*(1+((SC/(R_C+1))/Km3COA)+(((R_C*SC)/(R_C+1))/Km3ACCOA))*(1+((Ki3*((R_N*SN)/(R_N+1)))/(SN/(R_N+1)))))
!G{v_3}{gamma_keq} 0

!T{v_4}{cap} Vmax4/(Ki4ACCOA*Km4P)
!T{v_4}{ma} (((R_C*SC)/(R_C+1))*Phosphate-((Acetyl_Phosphate*(SC/(R_C+1)))/(Keq4)))
!T{v_4}{bind} 1/(1+(((R_C*SC)/(R_C+1))/Ki4ACCOA)+(Phosphate/Ki4P)+(Acetyl_Phosphate/Ki4ACP)+((SC/(R_C+1))/Ki4COA)+((((R_C*SC)/(R_C+1))*Phosphate)/(Ki4ACCOA*Km4P))+((Acetyl_Phosphate*(SC/(R_C+1)))/(Km4ACP*Ki4COA)))
!G{v_4}{gamma_keq} Acetyl_Phosphate*(SC/(R_C+1))/(((R_C*SC)/(R_C+1))*Keq4*Phosphate)

!T{v_5}{cap} Vmax5/(Km5ACP*Km5ADP)
!T{v_5}{ma} Acetyl_Phosphate*(SA/(R_A+1))*(1-((Acetate*((R_A*SA)/(R_A+1)))/(Acetyl_Phosphate*(SA/(R_A+1))*Keq5)))
!T{v_5}{bind} 1/((1+(Acetyl_Phosphate/Km5ACP)+(Acetate/Km5AC))*(1+((SA/(R_A+1))/Km5ADP)+(((R_A*SA)/(R_A+1))/Km5ATP)))
!G{v_5}{gamma_keq} ((R_A*SA)/(R_A+1))*Acetate/((SA/(R_A+1))*Acetyl_Phosphate*Keq5)

!T{v_6}{cap} Vmax6/(Km6NADH*Km6ACCOA)
!T{v_6}{ma} (((R_N*SN)/(R_N+1))*((R_C*SC)/(R_C+1)) - (SN/(R_N+1))*(SC/(R_C+1))*Acetaldehyde/Keq6)
!T{v_6}{bind} 1/((1+((R_N*SN)/(R_N+1))/Km6NADH+(SN/(R_N+1))/Km6NAD)*(1+((R_C*SC)/(R_C+1))/Km6ACCOA+(SC/(R_C+1))/Km6COA)* (1+Acetaldehyde/Km6ACAL))
!G{v_6}{gamma_keq} Acetaldehyde*(SC/(R_C+1))*(SN/(R_N+1))/(((R_C*SC)/(R_C+1))*Keq6*((R_N*SN)/(R_N+1)))

!T{v_7}{cap} Vmax7/(Km7ACAL*Km7NADH)
!T{v_7}{ma} Acetaldehyde*((R_N*SN)/(R_N+1))*(1-((Ethanol*(SN/(R_N+1)))/(Acetaldehyde*((R_N*SN)/(R_N+1))*Keq7)))
!T{v_7}{bind} 1/((1+(Acetaldehyde/Km7ACAL)+(Ethanol/Km7ETOH))*(1+(((R_N*SN)/(R_N+1))/Km7NADH)+((SN/(R_N+1))/Km7NAD)))
!G{v_7}{gamma_keq} Ethanol*(SN/(R_N+1))/(Acetaldehyde*Keq7*((R_N*SN)/(R_N+1)))

!T{v_8}{cap} Vmax8/(Km8PYR)
!T{v_8}{ma} Pyruvate*(1-(Acetolactate/(Pyruvate*Keq8)))
!T{v_8}{single} 1/(1+(Pyruvate/Km8PYR)+(Acetolactate/Km8ACLAC))
!T{v_8}{coop} ((1+(Pyruvate/Km8PYR)+(Acetolactate/Km8ACLAC))*((Pyruvate/Km8PYR)+(Acetolactate/Km8ACLAC))**(h8-1))/(1+((Pyruvate/Km8PYR)+(Acetolactate/Km8ACLAC))**h8)
!G{v_8}{gamma_keq} Acetolactate/(Keq8*Pyruvate)

!T{v_9}{cap} Vmax9/Km9ACLAC
!T{v_9}{ma} Acetolactate
!T{v_9}{bind} 1/(1 + Acetolactate/Km9ACLAC + Acetoin/Km9ACET)
!G{v_9}{gamma_keq} 0

!T{v_10}{cap} Vmax10/Km10ACET
!T{v_10}{ma} Acetoin
!T{v_10}{bind} 1/(1 +Acetoin/Km10ACET)
!G{v_10}{gamma_keq} 0

!T{v_11}{cap} Vmax11/(Km11ACET*Km11NADH)
!T{v_11}{ma} Acetoin*((R_N*SN)/(R_N+1))*(1-((Butanediol*(SN/(R_N+1)))/(Acetoin*((R_N*SN)/(R_N+1))*Keq11)))
!T{v_11}{bind} 1/((1+(Acetoin/Km11ACET)+(Butanediol/Km11BUT))*(1+(((R_N*SN)/(R_N+1))/Km11NADH)+((SN/(R_N+1))/Km11NAD)))
!G{v_11}{gamma_keq} Butanediol*(SN/(R_N+1))/(Acetoin*Keq11*((R_N*SN)/(R_N+1)))

!T{v_12}{full} Vmax12*((((R_A*SA)/(R_A+1))/(SA/(R_A+1)))**n12)/((KATP**n12 + ((((R_A*SA)/(R_A+1))/(SA/(R_A+1)))**n12)))
!G{v_12}{gamma_keq} 0

!T{v_13}{cap} Vmax13/(Km13NADH*Km13O)
!T{v_13}{ma} ((R_N*SN)/(R_N+1))*O_2
!T{v_13}{bind} 1/((1+((R_N*SN)/(R_N+1))/Km13NADH+(SN/(R_N+1))/Km13NAD)*(1+O_2/Km13O))
!G{v_13}{gamma_keq} 0

!T{v_14}{full} k14*Acetolactate
!G{v_14}{gamma_keq} 0
